# Supplementary material for: Identification of donors for low-nitrogen stress with maize lethal necrosis (MLN) tolerance for maize breeding in sub-Saharan Africa
Source: Euphytica. 2019 Mar 28;215(4):80. doi: 10.1007/s10681-019-2406-5 (PMC6445404; doi:10.1007/s10681-019-2406-5)
Supplement: Supplementary file 1 — Supplementary material 1 (XLSX 52 kb) [file 10681_2019_2406_MOESM1_ESM.xlsx]

## Sheet: Sheet1
Table S1. Best linear ubiased predictions for lines (in testcross with CML539) under low nitrogen and optimal conditions and maize lethal necrosis (MLN)
								Grain yield (Mg ha-1)			MLN score
Entry	Inbred	Heterotic group	Colour	Breeding program	Maturity group	Adaptation	Texture	Low nitrogen	Optimal - highland	Optimal - subtropical	V12	R1
1	CKL05001	B	White	CIMMYT Kenya	Intermediate	Africa mid-elevation/Subtropical	2	2.73798	7.68424	7.98087	3.07569	3.99325
2	CML543	B	White	CIMMYT Kenya	Late	Africa mid-elevation/Subtropical	2	3.1832	8.54139	8.69719	2.03186	2.79573
3	CKL05004	B	Yellow	CIMMYT Kenya	Late	Africa mid-elevation/Subtropical	3	3.27333	8.2235	8.71217	2.74476	3.37508
4	CKL05005	B	White	CIMMYT Kenya	Intermediate	Africa mid-elevation/Subtropical	2	3.01321	6.68769	6.9604	3.01635	3.66848
5	CKL05006	B	White	CIMMYT Kenya	Intermediate	Africa mid-elevation/Subtropical	2	2.78754	7.47877	7.90315	3.09495	3.84161
6	CKL05009	B	Lemon	CIMMYT Kenya	Late	Africa mid-elevation/Subtropical	2	2.88271	7.41822	8.02082	2.60447	3.58608
7	CKL05010	B	Lemon	CIMMYT Kenya	Late	Africa mid-elevation/Subtropical	2	3.15673	8.39393	8.59727	2.50978	3.42734
8	CKL05015	B	White	CIMMYT Kenya	Intermediate	Africa mid-elevation/Subtropical	3	3.38275	7.64016	8.60703	2.62903	3.59944
9	CKL05017	A	White	CIMMYT Kenya	Late	Africa mid-elevation/Subtropical	2	3.30528	8.54173	7.92328	2.67692	3.11144
10	CKL05018	A	White	CIMMYT Kenya	Late	Africa mid-elevation/Subtropical	2	3.14496	9.00117	8.07483	2.79074	3.56581
11	CKL05019	A	White	CIMMYT Kenya	Late	Africa mid-elevation/Subtropical	2	3.18029	7.4773	7.80063	3.85041	3.97049
12	CKL05022	A	White	CIMMYT Kenya	Late	Africa mid-elevation/Subtropical	2	3.01701	8.29444	8.18691	2.76116	3.22023
13	CKL05023	A	White	CIMMYT Kenya	Late	Africa mid-elevation/Subtropical	2	2.94634	6.96151	7.72891	3.03963	3.87613
14	CKL05024	B	White	CIMMYT Kenya	Intermediate	Africa mid-elevation/Subtropical	3	3.28317	7.36833	8.3169	3.17373	3.51113
15	INTA/INTB-B-161-B-8-1-B	A	White	CIMMYT Kenya	Intermediate	Africa mid-elevation/Subtropical	2	2.94709	7.05919	6.77851	2.89416	4.13173
16	INTA/INTB-B-194-B-2-1-B	A	White	CIMMYT Kenya	Late	Africa mid-elevation/Subtropical	2	3.03821	7.73341	8.99995	3.10902	3.97394
17	INTA/INTB-B-41-B-1-1-B	A	White	CIMMYT Kenya	Late	Africa mid-elevation/Subtropical	3	3.05923	7.42541	9.28253	3.42298	4.01576
18	INTA/INTB-B-86-B-6-1-B	A	White	CIMMYT Kenya	Intermediate	Africa mid-elevation/Subtropical	2	2.99699	6.88915	8.31437	3.04787	3.61248
19	INTA/INTB-B-11-B-1-1-B	A	White	CIMMYT Kenya	Intermediate	Africa mid-elevation/Subtropical	3	2.72899	7.99575	8.07405	2.88281	3.34925
20	INTA/INTB-B-52-B-1-1-B	A	White	CIMMYT Kenya	Late	Africa mid-elevation/Subtropical	2	3.08053	7.50738	8.92994	3.09392	3.71973
21	CZL0619	A	White	CIMMYT Zimbabwe	Intermediate	Africa mid-elevation/Subtropical	3	2.82148	7.19647	8.03559	3.36581	3.86253
22	CZL00025	A	White	CIMMYT Zimbabwe	Intermediate	Africa mid-elevation/Subtropical	2	2.9944		7.35724	3.43397	3.75752
23	CZL00009	A	White	CIMMYT Zimbabwe	Intermediate	Africa mid-elevation/Subtropical	3	3.06047	7.45164	6.80924	3.5217	4.22329
24	CZL03018	A	White	CIMMYT Zimbabwe	Early	Africa mid-elevation/Subtropical		2.93732	7.80286	7.76762	3.32706	3.90155
25	CZL03007	B	Lemon	CIMMYT Zimbabwe	Intermediate	Africa mid-elevation/Subtropical	1	3.02017	7.82845	8.31786	2.82441	3.03755
26	CZL03009	A	White	CIMMYT Zimbabwe	Early	Africa mid-elevation/Subtropical	2	2.93576	7.08641	6.48112	2.61611	3.4629
27	CZL03019		White	CIMMYT Zimbabwe	Early	Africa mid-elevation/Subtropical	3	3.07446	7.9448	8.23249	3.06215	3.48746
28	CZL0617	A	White	CIMMYT Zimbabwe	Early	Africa mid-elevation/Subtropical	2	2.89167	6.12356	7.42509	3.37954	3.91963
29	CZL076	A	White	CIMMYT Zimbabwe	Late	Africa mid-elevation/Subtropical	2	3.16519	7.69976	7.88663	3.07702	3.79602
30	CZL052 -stockid-C260-82	B	White	CIMMYT Zimbabwe	Early	Africa mid-elevation/Subtropical	2	3.32425	7.27344	8.80672	3.22423	3.95834
31	CZL052 -stockid-C240-27	B	White	CIMMYT Zimbabwe	Early	Africa mid-elevation/Subtropical	2	3.23767		6.59474	2.70408	3.51194
32	CZL00001	A	White	CIMMYT Zimbabwe	Intermediate	Africa mid-elevation/Subtropical	3	3.22503	7.02824	7.54653	2.75878	3.3897
33	CZL068	B	White	CIMMYT Zimbabwe	Late	Africa mid-elevation/Subtropical	2	3.49272	7.51449	7.77592	3.54875	3.88142
34	CZL03011	B	White	CIMMYT Zimbabwe	Intermediate	Africa mid-elevation/Subtropical	2	3.01319	6.95875	7.57719	3.11101	3.563
35	CZL0521	A		CIMMYT Zimbabwe	Early	Africa mid-elevation/Subtropical		3.03756	7.71863	8.51429
36	CZL03004	A	White	CIMMYT Zimbabwe	Early	Africa mid-elevation/Subtropical	3	2.94101	7.3434	7.82145	2.96387	3.64458
37	CZL066	B	White	CIMMYT Zimbabwe	Early	Africa mid-elevation/Subtropical	1	3.03108	8.02116	8.16024	2.83068	3.50281
38	VL05620		White	CIMMYT Zimbabwe		Africa mid-elevation/Subtropical	2	3.15672	7.52728	7.46077	3.26874	3.59949
39	VL05128	A	White	CIMMYT Zimbabwe		Africa mid-elevation/Subtropical	3	3.07106	7.55983	8.14075	3.30373	3.59991
40	VL05119	B	Lemon	CIMMYT Zimbabwe		Africa mid-elevation/Subtropical	2	2.92842	6.76982	8.9705	3.32674	3.92648
41	VL054178	A	White	CIMMYT Zimbabwe		Africa mid-elevation/Subtropical	2	3.13577	7.37204	9.00477	2.79716	3.82246
42	VL055065	A	White	CIMMYT Zimbabwe		Africa mid-elevation/Subtropical	2	3.15088	6.60422	7.18147	2.81365	3.35062
43	VL05552	A	White	CIMMYT Zimbabwe		Africa mid-elevation/Subtropical	1	3.18193	7.25864	8.70213	2.38607	3.38684
44	VL5553	A	White	CIMMYT Zimbabwe		Africa mid-elevation/Subtropical	1	2.8964	7.5141	8.02559	3.2315	3.62954
45	VL05614	A	White	CIMMYT Zimbabwe		Africa mid-elevation/Subtropical	1	3.16247	6.9448	7.89376	3.00549	3.21016
46	CZL02012	A	White	CIMMYT Zimbabwe	Intermediate	Africa mid-elevation/Subtropical	2	2.9741			3.13901	3.82212
47	CML121		Orange	CIMMYT Genebank	Interm	Subropical	3	2.90586	6.75491	7.3345	3.31095	3.82102
48	CML130		Orange	CIMMYT Genebank	Interm	Subropical	2	2.93119	6.18482	6.96166	2.84748	4.07673
49	CML144	B	White	CIMMYT Genebank	Late	Lowland	1	3.06118	8.15078	8.33261	2.53178	3.39182
50	CML154		White	CIMMYT Genebank	Late	Lowland	2	2.92578	6.33627	8.55346	2.96548	3.45453
51	CML159		White	CIMMYT Genebank	Late	Lowland	2	2.99597	7.0785	7.5299	2.38156	3.00691
52	CML161	B	Orange	CIMMYT Genebank	Late	Lowland	2	2.81796	7.69355	7.29254	2.58041	3.4406
53	CML165	A	Lemon	CIMMYT Genebank	Late	Lowland	2	2.96682	7.43488	9.12169	3.2136	3.75973
54	CML176		White	CIMMYT Genebank		Subropical	2	3.2297	6.46327	8.00752	2.89908	3.80793
55	CML181		White	CIMMYT Genebank		Subropical	2	3.08308	7.20825	7.97692	2.82491	3.35036
56	CML197	A		CIMMYT Genebank	Late	Africa mid-elevation/Subtropical		3.09518	7.62178
57	CML247	A TESTER	White	CIMMYT Genebank	Late	Lowland	3	2.91371	7.59845	7.20563	2.87768	3.66716
58	CML254	B TESTER	White	CIMMYT Genebank		Lowland	2	3.14883	7.06746	8.498	2.69218	3.42977
59	CML258		White	CIMMYT Genebank		Lowland	3	2.96158	8.25771	8.93733	3.40969	3.84893
60	CML264	A	White	CIMMYT Genebank		Lowland	2	3.31308	7.46305	8.12034	2.73272	3.35065
61	CML312	A TESTER	White	CIMMYT Genebank	Interm	Subropical	2	2.21553	5.37311	6.37066	2.68556	3.40972
62	CML339	B	White	CIMMYT Genebank		Lowland	2	2.80191	8.2838	8.78966	2.64925	3.37744
63	CML340	AB	White	CIMMYT Genebank		Lowland	2	3.14561	7.30422	8.97742	3.05333	3.4994
64	CML341	AB	White	CIMMYT Genebank		Lowland	2	3.58995	7.38227	9.05198	2.6872	2.672
65	CML342	AB	White	CIMMYT Genebank		Lowland	3	3.1903	7.33182	8.65573	2.55375	3.07031
66	CML343	AB	White	CIMMYT Genebank		Lowland	2	3.5313	7.12591	8.88972	2.99193	3.4596
67	CML344	AB	White	CIMMYT Genebank		Lowland	2	3.03211	6.55597	8.35862	3.00415	3.91266
68	CML348	B	Orange	CIMMYT Genebank		Lowland	3	3.18585	6.785		3.38818	3.61425
69	CML349	A TESTER	White	CIMMYT Genebank	Early	Highland	2	2.83248	6.77292		3.91424	4.24477
70	CML379	A	Lemon	CIMMYT Genebank	Late	Subropical	2	3.13077	7.08626	8.50134	2.45163	3.23101
71	CML390	A	White	CIMMYT Genebank	Interm	Africa mid-elevation/Subtropical	2	3.07742	7.7804		3.54117	4.26133
72	CML395	B TESTER	White	CIMMYT Genebank	Late	Africa mid-elevation/Subtropical	2	3.15935	8.25296	8.17646	3.27088	3.64237
73	CML440	AB	White	CIMMYT Genebank	Early	Africa mid-elevation/Subtropical	2	3.18905	6.36388	6.74864	3.12037	3.59122
74	CML442	A TESTER	White	CIMMYT Genebank	Interm	Africa mid-elevation/Subtropical	3	2.89247	7.19038	7.78108	3.63907	4.37407
75	CML444	B TESTER	White	CIMMYT Genebank	Late	Africa mid-elevation/Subtropical	2	3.26738	8.25716	9.5643	2.69306	3.15019
76	CML445	AB	Lemon	CIMMYT Genebank	Interm	Africa mid-elevation/Subtropical	2	3.06228	7.46849	8.25608	3.22688	3.82702
77	CML451	B	Yellow	CIMMYT Genebank	Late	Lowland	2	3.00091	7.00615	7.68483	2.41627	3.36291
78	CML488	AB	White	CIMMYT Genebank	Interm	Africa mid-elevation/Subtropical	3	3.04782	7.30303	7.27349	3.12303	3.7429
79	CML489	B	White	CIMMYT Genebank	Late	Africa mid-elevation/Subtropical	2	3.23563	7.63703	7.56231	3.59169	3.81066
80	CML491	A	White	CIMMYT Genebank	Late	Lowland	1	3.14577	7.42047	8.606	2.94333	3.42308
81	CML494	AB	White	CIMMYT Genebank	Interm	Lowland	3	3.28931	8.04925	8.92558	2.20644	2.60147
82	CML495	A	White	CIMMYT Genebank	Late	Lowland	1	3.36998	7.47796	8.52132	2.64571	3.4181
83	CML497	B	Yellow	CIMMYT Genebank	Interm	Lowland	2	3.23585	7.02383	9.12643	2.72729	3.83391
84	CML502	AB	White	CIMMYT Genebank	Late/Interm	Lowland	3	3.14056	7.28531	7.97572	2.68883	3.2701
85	CML503	B	White	CIMMYT Genebank	Late/Interm	Lowland	2	3.13563	6.85007	8.50259	2.83706	3.04118
86	CML504	AB	White	CIMMYT Genebank	Early/Interm	Africa mid-elevation/Subtropical	2	2.98419	7.88336	7.63358	2.79018	3.3294
87	CML505	A	White	CIMMYT Genebank	Early/Interm	Africa mid-elevation/Subtropical	2	3.0269	6.43319	7.34177	2.97416	3.61517
88	CML511	B	White	CIMMYT Genebank	Early/Interm	Africa mid-elevation/Subtropical	2	3.21363	7.32013	8.17525	2.63872	3.40361
89	CLWN267	A	White	CIMMYT Lowland Tropics		Tropical Lowlands	1	3.26394	7.96192	8.40425	2.96233	3.69344
90	CLWN268		White	CIMMYT Lowland Tropics		Tropical Lowlands	2	3.15167	7.94884	8.12162	2.76012	3.61705
91	CLYN242	AB	White	CIMMYT Lowland Tropics		Tropical Lowlands	2	3.03483	7.58805	7.47552
92	CLWQ240	B	White	CIMMYT Lowland Tropics		Tropical Lowlands	2	3.02746	6.75154	7.46698	3.39909	3.80771
93	CLRCW105	A	White	CIMMYT Lowland Tropics		Tropical Lowlands	2	3.17322	7.95744	8.52946	2.77309	3.4539
94	CLWN269	A	White	CIMMYT Lowland Tropics		Tropical Lowlands	2	3.2188	7.90234	8.23134	2.93187	3.61359
95	CLWQ250		White	CIMMYT Lowland Tropics		Tropical Lowlands	3	3.02355	7.46223	8.42786	3.42951	3.73295
96	CLWQ251	B	White	CIMMYT Lowland Tropics		Tropical Lowlands	2	3.29714	8.34296	7.81638	2.13826	3.01781
97	CLWQ252	B	White	CIMMYT Lowland Tropics		Tropical Lowlands	2	3.26426	7.90092	8.06737	2.5372	2.79666
98	CLWQ225	A	White	CIMMYT Lowland Tropics		Tropical Lowlands	3	3.12394	8.29723	9.135	2.51795	3.11462
99	CLYN243		White	CIMMYT Lowland Tropics		Tropical Lowlands	2	3.25394	7.91642	8.57717	2.69449	3.20518
100	CLYN244	B	White	CIMMYT Lowland Tropics		Tropical Lowlands	2	3.33731	8.11471	8.41414	3.1297	3.65284
101	CLYN226	B	Orange	CIMMYT Lowland Tropics		Tropical Lowlands	1	3.22204	7.70532	8.65183	2.68273	3.37628
102	CLYN246	B	White	CIMMYT Lowland Tropics		Tropical Lowlands	2	2.99763	5.95573	8.37979	2.54589	3.23437
103	CLYN247	B	White	CIMMYT Lowland Tropics		Tropical Lowlands	2	3.31615	7.58718	8.26751	2.51724	2.91337
104	(CML491xCML150)-B-11-2	A	White	CIMMYT Lowland Tropics		Tropical Lowlands	2	3.29748	7.11927	7.73008	2.58762	3.39335
105	CLWQ253	A	White	CIMMYT Lowland Tropics		Tropical Lowlands	2	3.32716	6.24814	8.35136	2.98105	3.59114
106	CLWQ230	A	White	CIMMYT Lowland Tropics		Tropical Lowlands	2	2.99447	7.4617	8.47627	2.976	3.79833
107	(CML495/CML254)-B-23-3	A	White	CIMMYT Lowland Tropics		Tropical Lowlands	2	3.19724	6.73245	8.56641	3.21814	3.56685
108	(CML495 x CML254)-B-36-1	A	Yellow	CIMMYT Lowland Tropics		Tropical Lowlands	3	3.18771	7.6992	7.61094	2.69988	3.01774
109	(CML495 x CML254)-B-36-2	A	Yellow	CIMMYT Lowland Tropics		Tropical Lowlands	1	3.18146	6.73863	8.41205	2.50465	2.7056
110	CLWN270	AB	Yellow	CIMMYT Lowland Tropics		Tropical Lowlands	2	3.11456	7.49649	8.61313	1.97201	2.66664
111	CLWN271	A	Orange	CIMMYT Lowland Tropics		Tropical Lowlands	2	3.1821	6.96556	8.33671	3.19933	3.60451
112	(CML495 x CL-RCW54)-B-14-1	A	Orange	CIMMYT Lowland Tropics		Tropical Lowlands	1	2.74636	6.99513	7.24113	3.13798	3.97107
113	CLWN272	A	Orange	CIMMYT Lowland Tropics		Tropical Lowlands	2	3.1201	7.59991	7.65514	3.26976	3.85132
114	CL02450	A	Orange	CIMMYT Lowland Tropics		Tropical Lowlands	2	3.107	6.88953	8.70608	3.14644	3.86382
115	CLQ6315	AB	Yellow	CIMMYT Lowland Tropics		Tropical Lowlands	3	3.02587	7.0556	8.03759	3.01621	3.49161
116	CLQRCWQ10	B	White	CIMMYT Lowland Tropics		Tropical Lowlands	2	2.73382	7.64266	7.66852	2.92251	3.5774
117	CLQRCWQ108	B	White	CIMMYT Lowland Tropics		Tropical Lowlands	2	2.95959	7.63704		3.4789	4.32803
118	CLQRCWQ26	A	White	CIMMYT Lowland Tropics		Tropical Lowlands	2	2.82596	6.02399	8.38417	2.89537	3.93249
119	CLYN208	A	White	CIMMYT Lowland Tropics		Tropical Lowlands	2	3.18359	8.03505	8.27592	3.13917	3.75444
120	CML141	B	White	CIMMYT Lowland Tropics		Tropical Lowlands	2	3.20573	7.00299	8.74076	3.71724	4.25087
121	CLQRCYQ14	B	Orange	CIMMYT Lowland Tropics		Tropical Lowlands	2	3.08731	7.36518	7.24864	3.06737	3.44929
122	CLWQ254		White	CIMMYT Lowland Tropics		Tropical Lowlands	2	3.22983	7.84166	8.41095
123	CLQRCWQ97	B	White	CIMMYT Lowland Tropics		Tropical Lowlands	2	2.91845	7.75328	8.18131	3.33033	3.99431
124	CLRCY031	A	Orange	CIMMYT Lowland Tropics		Tropical Lowlands	2	2.92851	6.94451	9.19513	2.50492	2.88808
125	CLQRCWQ80	A		CIMMYT Lowland Tropics		Tropical Lowlands
126	CLQRCWQ52	B	White	CIMMYT Lowland Tropics		Tropical Lowlands	3	3.10743	7.56294	8.9543	3.00191	3.66858
127	CPHYS100	A	White	CIMMYT Physiology			2	2.65269	5.41227	7.09839	2.98435	3.70572
128	CPHYS101	A	Orange	CIMMYT Physiology		Subropical	2	3.25882	7.68259	8.48332	2.39437	3.28387
129	CPHYS102	B	White	CIMMYT Physiology		Africa mid-elevation/Subtropical	2	2.9663	8.64084	7.47364	3.08329	3.86472
130	CPHYS103		Yellow	CIMMYT Physiology			2	2.54281	7.10592	6.12843	3.20604	3.70788
131	CPHYS104		White	CIMMYT Physiology			2	3.18254	6.89568	7.92313	3.07674	3.66595
132	CPHYS105		Orange	CIMMYT Physiology			1	2.65122	5.67396	7.40757
133	CPHYS106		White	CIMMYT Physiology		Subropical	2	2.86402	7.193	7.53671	2.84418	3.43145
134	CPHYS107		White	CIMMYT Physiology		Africa mid-elevation/Subtropical	2	2.9134	6.54463	7.58825	3.08765	3.85915
135	CPHYS108		White	CIMMYT Physiology		Africa mid-elevation/Subtropical	2	3.03053	6.73583	7.88186	3.22149	3.69439
136	CPHYS109	B	White	CIMMYT Physiology		Lowland	2	2.95154	7.27259	7.59644	2.51606	3.39969
137	CPHYS110	B	White	CIMMYT Physiology		Africa mid-elevation/Subtropical	2	3.35753	7.97011	7.76325	2.82553	3.32725
138	CPHYS111	B	White	CIMMYT Physiology		Africa mid-elevation/Subtropical	2	2.65918	6.2347	6.47284	3.13836	3.64874
139	CPHYS112	A	White	CIMMYT Physiology		Africa mid-elevation/Subtropical	1	3.26826	7.75725	8.06196	2.80964	3.3023
140	CPHYS113	A	White	CIMMYT Physiology		Africa mid-elevation/Subtropical	2	2.75047	6.18362	6.54515	3.11094	3.74676
141	CPHYS114	B	White	CIMMYT Physiology			2	3.52562	7.55228	8.07107	2.48798	2.98729
142	CPHYS115	A	Lemon	CIMMYT Physiology			2	2.94686	7.02842	7.61549	2.87356	3.67378
143	CPHYS116		White	CIMMYT Physiology		Africa mid-elevation/Subtropical	2	3.14324	7.05094	7.72823	2.6688	3.30184
144	CLA158		Orange	CIMMYT Physiology			2	2.79441	6.95713	7.47587	2.90047	3.86972
145	CLA18		Orange	CIMMYT Physiology			1	3.05503	6.78591	8.40389	3.19512	3.87182
146	CLA222		White	CIMMYT Physiology			1	2.97393	7.40034	8.90896	3.0053	3.72298
147	CLA35		Yellow	CIMMYT Physiology			2	3.00407	7.46451	7.3312	2.6352	3.52692
148	CLA41		Yellow	CIMMYT Physiology			2	2.63704	6.89432	6.53498	2.56847	3.4303
149	CL-G1844		Yellow	CIMMYT Physiology			2	2.87206	6.41126	7.31742	3.2755	3.6995
150	CL-P10201		White	CIMMYT Physiology			2	2.93027	6.6745	7.64337	2.85605	3.8977
151	CPHYS171	A	White	CIMMYT Physiology		Subropical	2	3.3625	8.51333	8.27288	2.54814	3.26346
152	CML373	A TESTER	White	CIMMYT Physiology		Subropical	3	3.24535	8.23597	8.42181	2.82499	3.54085
153	CML-384	B tester	White	CIMMYT Physiology		Subropical	2	3.30844	7.14169	8.17305	2.75038	3.47441
154	CPHYS117	B	White	CIMMYT Physiology		Lowland/Subtropical	2	3.12515	6.97535	8.64161	3.39416	3.77697
155	CPHYS118	A	White	CIMMYT Physiology		Lowland/Subtropical	2	3.17714	6.70819	7.45138	3.37266	3.87205
156	CPHYS119	A	White	CIMMYT Physiology		Lowland/Subtropical	2	2.86582	6.97318	7.43834	3.53639	4.04981
157	CPHYS120	A	White	CIMMYT Physiology		Lowland/Subtropical	2	3.19236	7.53031	7.68249	2.44935	2.97174
158	CPHYS121	A	White	CIMMYT Physiology		Lowland/Subtropical	2	2.94601	6.36571	7.67611	2.64028	3.05824
159	CPHYS122	A	White	CIMMYT Physiology		Lowland/Subtropical	2	2.89327	6.17819	6.21411	2.5932	3.17344
160	CPHYS123	A	White	CIMMYT Physiology		Lowland/Subtropical	2	3.26514	8.06188	8.64368	3.27759	3.91342
161	CPHYS124	A	White	CIMMYT Physiology		Lowland/Subtropical	2	3.17623	8.15298	7.90485	2.95541	3.78175
162	CPHYS125	A	White	CIMMYT Physiology		Lowland/Subtropical	2	3.25531	7.59127	8.11594	2.68766	3.47893
163	CPHYS126	A	White	CIMMYT Physiology		Lowland/Subtropical	1	3.20788	6.74817	8.01571	3.0398	3.78655
164	CPHYS127	A	White	CIMMYT Physiology		Lowland/Subtropical	2	3.14587	7.46391	7.51545	2.75572	3.16482
165	CPHYS128	A	White	CIMMYT Physiology		Lowland/Subtropical	2	3.17148	7.12863	7.37327	3.55225	3.96069
166	CPHYS129	A	White	CIMMYT Physiology		Lowland/Subtropical	2	3.14765	6.61249	7.77405	3.26719	3.84217
167	CPHYS130	A	White	CIMMYT Physiology		Lowland/Subtropical	2	3.51708	6.95795	8.87962	2.67889	3.5216
168	CPHYS131	A	White	CIMMYT Physiology		Lowland/Subtropical	2	3.17808	7.36535	7.95314	2.70857	3.52434
169	CPHYS132	A	White	CIMMYT Physiology		Lowland/Subtropical	2	3.02258	7.36874	7.88004	2.86545	3.35399
170	CPHYS133	A	Yellow	CIMMYT Physiology		Lowland/Subtropical	1	3.19934	6.93157	7.23814	3.84162	4.45009
171	CPHYS134	A	Yellow	CIMMYT Physiology		Lowland/Subtropical	2	3.31458	7.58906	8.10218	3.45517	3.94559
172	CPHYS135	A	Orange	CIMMYT Physiology		Lowland/Subtropical	1	3.0145	6.66066	7.85481	3.48584	3.9981
173	CPHYS136	A	Orange	CIMMYT Physiology		Lowland/Subtropical	2	3.07712	7.48639	7.07114	3.10621	4.01232
174	CPHYS137	A	Yellow	CIMMYT Physiology		Lowland/Subtropical	1	2.98726	6.74937	7.75625	3.08156	3.83785
175	CPHYS138	A	Yellow	CIMMYT Physiology		Lowland/Subtropical	2	3.25155	8.4334	7.71178	1.8586	2.50126
176	CPHYS139	A	Yellow	CIMMYT Physiology		Lowland/Subtropical	1	3.09645	7.13831	7.28562	2.83019	3.75323
177	CPHYS140	A	Orange	CIMMYT Physiology		Lowland/Subtropical	2	3.00915	6.8055	7.45871	2.49813	3.27301
178	CPHYS141	A	Yellow	CIMMYT Physiology		Lowland/Subtropical	2	3.19369	7.43531	7.85256	3.63713	3.87547
179	CPHYS142	A	Yellow	CIMMYT Physiology		Lowland/Subtropical	2	3.2227	7.06311	7.70549	3.19062	3.5664
180	CPHYS143	A	Yellow	CIMMYT Physiology		Lowland/Subtropical	2	3.09965	6.85353	8.49896	3.12725	3.54962
181	CPHYS144	A	Yellow	CIMMYT Physiology		Lowland/Subtropical	2	3.10308	7.30479	8.66429	3.2597	3.88461
182	CPHYS145	A	Orange	CIMMYT Physiology		Lowland/Subtropical	2	2.95202	6.95348	7.75196	2.38309	3.49809
183	CPHYS146	A	White	CIMMYT Physiology		Lowland	2	3.0865	8.16772	8.16472	2.89227	3.69116
184	CPHYS147	A	White	CIMMYT Physiology		Lowland	2	3.21065	8.13908	7.82516	2.64289	3.23381
185	CPHYS148	A	White	CIMMYT Physiology		Lowland	2	3.57507	7.82678	8.95189	2.47517	3.25179
186	CPHYS149	A	White	CIMMYT Physiology		Lowland	3	3.36181	8.08081	8.88874	2.68864	3.35585
187	CPHYS150	A		CIMMYT Physiology		Lowland	2	2.99829	7.34682	7.34695	3.19149	3.41594
188	CPHYS151	A	White	CIMMYT Physiology		Lowland	2	3.02467	7.268	8.07551	2.73029	2.99107
189	CPHYS152	A	Lemon	CIMMYT Physiology		Lowland	2	3.33261	8.16922	8.66132	2.65158	3.12928
190	CPHYS153	A	White	CIMMYT Physiology		Lowland	2	3.45706	7.74757	8.6972	3.17248	3.19934
191	CPHYS154	A	Lemon	CIMMYT Physiology		Lowland	2	3.24147	7.22383	8.48814	2.54432	3.22972
192	CPHYS155	A	Lemon	CIMMYT Physiology		Lowland	2	3.13498	7.01131	8.67054	2.35252	2.69141
193	CPHYS156	A	White	CIMMYT Physiology		Lowland	2	3.4294	7.28882	8.26911	2.69277	3.28552
194	CPHYS157	A	White	CIMMYT Physiology		Lowland	2	2.94506	7.72091	8.34731	2.44542	3.0699
195	CPHYS158	A	White	CIMMYT Physiology		Lowland	2	3.27602	7.50457	8.4174	2.56312	2.9252
196	CPHYS159	A	White	CIMMYT Physiology		Lowland	2	3.46591	7.72424	9.44475	2.24892	2.67446
197	CPHYS160	A	White	CIMMYT Physiology		Lowland	2	3.12127	6.99266	8.18309	2.69204	3.27996
198	CPHYS161	A	Lemon	CIMMYT Physiology		Lowland	2	3.23985	6.75788	7.29659	2.85051	3.84082
199	CPHYS162	A	Lemon	CIMMYT Physiology		Lowland	2	3.15542	7.17901	8.13187	2.82368	3.70889
200	CPHYS163	A/B	Lemon	CIMMYT Physiology			2	2.8634	7.11964	7.87789	2.6529	3.46241
201	CPHYS164	A	White	CIMMYT Physiology			2	2.8086	7.035	6.08427	2.52519	3.04548
202	CPHYS165	A	White	CIMMYT Physiology		Subropical	2	3.0093	6.68217	7.62202	2.68813	3.30781
203	CPHYS166		White	CIMMYT Physiology			2	3.2191	6.14334	8.50689	3.65475	4.04602
204	CPHYS167		White	CIMMYT Physiology			2	3.08211	6.04515	7.15888	3.25058	3.79423
205	CPHYS168		White	CIMMYT Physiology			2	2.90146	5.96705	7.89422	3.40433	3.87311
206	CPHYS169		White	CIMMYT Physiology			2	3.11086	5.77997	7.98771	3.11789	3.9106
207	CPHYS170		White	CIMMYT Physiology			2	3.08845	6.12954	7.75112
208	CLRCW100	AB	White	CIMMYT Lowland Tropics		Tropical Lowlands	2	3.27497	7.98463	8.30258	2.96642	3.85201
209	CLRCW106	A	White	CIMMYT Lowland Tropics		Tropical Lowlands	2	3.15314	7.97894	8.12362	2.70802	3.40472
210	CLWN206	A	White	CIMMYT Lowland Tropics		Tropical Lowlands	2	3.18705	7.73556	7.96861	3.0495	3.58182
211	CLWN217	A	White	CIMMYT Lowland Tropics		Tropical Lowlands	2	3.00244	6.89075	8.03391	2.33258	3.27603
212	CLWN273	A	White	CIMMYT Lowland Tropics		Tropical Lowlands	3	3.0298	6.92636	8.84115	2.57325	3.46001
213	CLWN234	A	White	CIMMYT Lowland Tropics		Tropical Lowlands	2	3.16781	7.24395	8.73942	3.65898	3.927
214	CLWN232	A	White	CIMMYT Lowland Tropics		Tropical Lowlands	2	3.11213	7.8019	8.15985	2.81329	3.58556
215	CLWN201	B	White	CIMMYT Lowland Tropics		Tropical Lowlands	2	3.35175	7.9774	8.34272	2.79306	3.16137
216	CLWN240	B	White	CIMMYT Lowland Tropics		Tropical Lowlands	2	3.19935	7.80979	8.44695	3.11803	3.45647
217	CLWN237	B	White	CIMMYT Lowland Tropics		Tropical Lowlands	2	3.31765	6.75367	8.73256	2.87414	3.36935
218	CLRCY017	A	Orange	CIMMYT Lowland Tropics		Tropical Lowlands	2	3.02435	6.78941	8.8105	2.39279	2.91225
219	CLYN248	A	Orange	CIMMYT Lowland Tropics		Tropical Lowlands	2	2.81392	7.10164	7.92408	2.70983	3.27369
220	CLYN249	A	Orange	CIMMYT Lowland Tropics		Tropical Lowlands	2	3.17674	7.12115	8.39928	3.79945	4.01745
221	CLYN253	A	Yellow	CIMMYT Lowland Tropics		Tropical Lowlands	2	2.75823	6.51143	7.49298	3.88625	3.97355
222	CLYN231	A	Orange	CIMMYT Lowland Tropics		Tropical Lowlands	1	3.38994	7.7049	7.88974	2.25156	2.9629
223	CML451	B	Yellow	CIMMYT Lowland Tropics		Tropical Lowlands	2	3.17977	6.99305	8.55196	3.06413	3.71013
224	CL02720	B	Orange	CIMMYT Lowland Tropics		Tropical Lowlands	2	3.37197	6.31885	7.71053	3.25845	3.63006
225	CLYN257	B	Yellow	CIMMYT Lowland Tropics		Tropical Lowlands	2	3.06193	6.69225	7.87204	2.79179	3.32648
226	CL-RCW48	A	White	CIMMYT Lowland Tropics		Tropical Lowlands	2	2.96911	7.16738	7.96525	3.08346	3.69142
227	CLRCW88	A	White	CIMMYT Lowland Tropics		Tropical Lowlands	2	2.8237	7.74481	8.54966	3.18566	3.81655
228	CLWN211	A	White	CIMMYT Lowland Tropics		Tropical Lowlands	2	3.19111	7.08816	7.61668	3.01871	3.52367
229	CLWN223	A	White	CIMMYT Lowland Tropics		Tropical Lowlands	2	2.90936	7.86105	8.35187	2.47748	3.17901
230	CLWN275	A	White	CIMMYT Lowland Tropics		Tropical Lowlands	1	2.7889	8.25323	8.38187	2.65188	3.00423
231	CLWN266	A	White	CIMMYT Lowland Tropics		Tropical Lowlands	2	3.14806	7.61501	8.06137	3.11911	3.6444
232	CL-RCW72	B	White	CIMMYT Lowland Tropics		Tropical Lowlands	2	3.06049	7.95868	8.20675	2.9375	3.344
233	CLWN276	B	White	CIMMYT Lowland Tropics		Tropical Lowlands	2	3.04191	7.73826	8.81908	2.99253	3.82129
234	CLWN277	B	White	CIMMYT Lowland Tropics		Tropical Lowlands	2	2.89368	8.40895	8.32444	2.90122	3.59887
235	CLWN278	B		CIMMYT Lowland Tropics		Tropical Lowlands
236	CLYN260	A	Orange	CIMMYT Lowland Tropics		Tropical Lowlands	2	3.11459	7.32479	7.97989	2.51016	3.24352
237	CLYN261	A	Yellow	CIMMYT Lowland Tropics		Tropical Lowlands	2	3.17156	8.64466	9.05467	2.23359	2.7297
238	CLYN265	A	Orange	CIMMYT Lowland Tropics		Tropical Lowlands	1	3.15627	7.44599	7.72113	3.43567	3.99184
239	CLRCY034	B	Yellow	CIMMYT Lowland Tropics		Tropical Lowlands	2	2.96853	7.8443	8.36843	1.91737	2.62434
240	CLRCY039	B	Yellow	CIMMYT Lowland Tropics		Tropical Lowlands	2	3.03431	7.2406	8.28455	1.74155	2.17333
241	CML454	B	Orange	CIMMYT Lowland Tropics		Tropical Lowlands	2	3.29894	7.1275	7.93323	3.24308	3.70321
242	CLYN262	B	Orange	CIMMYT Lowland Tropics		Tropical Lowlands	2	2.84023	6.89541	7.28388	2.81914	3.81786
243	CL-G2620	B	Orange	CIMMYT Lowland Tropics		Tropical Lowlands	2	3.11855	7.05818	8.85302	3.94414	4.12037
244	CNO7/8-4		White	ARC		Africa mid-elevation/Subtropical	3	2.77627	7.78436	7.62498	3.20101	3.73858
245	CNO7/8-6		Orange	ARC		Africa mid-elevation/Subtropical	2	3.21162	8.35953	8.21953	3.23173	3.6182
246	CNO7/8-7		White	ARC		Africa mid-elevation/Subtropical	3	2.97476	7.7754	7.16344	3.17736	3.6393
247	CNO7/8-8		White	ARC		Africa mid-elevation/Subtropical	3	2.766	7.35482	7.5253	2.7371	3.82001
248	CNO7/8-9		White	ARC		Africa mid-elevation/Subtropical	3	3.06481	8.67248	7.47695	3.24719	3.8086
249	CNO7/8-10		White	ARC		Africa mid-elevation/Subtropical	3	2.97515	7.90492	7.66864	3.30126	3.90697
250	CNO7/8-13		Lemon	ARC		Africa mid-elevation/Subtropical	2	2.81685	7.34074	7.58058	3.01588	3.36697
251	CNO7/8-16		White	ARC		Africa mid-elevation/Subtropical	2	2.92074	6.98711	8.54068	3.64544	4.25586
252	CNO7/8-18		White	ARC		Africa mid-elevation/Subtropical	2	2.94855	7.80331	7.38335	3.12556	3.82671
253	CNO7/8-19		White	ARC		Africa mid-elevation/Subtropical	3	2.93797	7.37717	7.49606	3.20545	4.17012
254	CNO7/8-23		White	ARC		Africa mid-elevation/Subtropical	3	3.01245	7.13024	7.6739	3.34021	3.83157
255	CNO7/8-25		White	ARC		Africa mid-elevation/Subtropical	2	3.13348	7.94061	8.19017	3.28999	3.83788
256	CNO7/8-26		White	ARC		Africa mid-elevation/Subtropical	2	3.17924	8.01539	8.20605	3.19795	3.3837
257	CNO7/8-31		White	ARC		Africa mid-elevation/Subtropical	2	3.00999	6.94431	8.12353	2.94777	3.85315
258	CNO7/8-32		White	ARC		Africa mid-elevation/Subtropical	2	3.01241	7.18046	7.34593	3.09145	3.5082
259	CNO7/8-33		White	ARC		Africa mid-elevation/Subtropical	2	3.02903	7.9812	7.9707	2.96988	3.48275
260	CNO7/8-34		White	ARC		Africa mid-elevation/Subtropical	2	3.19506	7.74036	8.49026	3.05724	3.50515
261	CNO7/8-36		White	ARC		Africa mid-elevation/Subtropical	1	3.00832	6.5046	8.11474	2.96812	3.10913
262	CNO7/8-151		White	ARC		Africa mid-elevation/Subtropical	2	3.25641	6.88483	7.49337	3.46853	3.64335
263	CNO7/8-153		White	ARC		Africa mid-elevation/Subtropical	2	2.99772	8.16909		3.53769	3.98844
264	CNO7/8-154		White	ARC		Africa mid-elevation/Subtropical	2	2.94653	6.35242	7.34654	3.62185	3.93732
265	CNO7/8-155		White	ARC		Africa mid-elevation/Subtropical	3	2.85761	7.70355	7.7309	3.4785	4.03986
266	CNO7/8-156		White	ARC		Africa mid-elevation/Subtropical	3	3.12592	8.89509		3.22426	3.90824
267	CNO7/8-158		White	ARC		Africa mid-elevation/Subtropical	3	3.05054	7.83122	7.08438	3.34048	3.92623
268	CNO7/8-160		White	ARC		Africa mid-elevation/Subtropical	3	2.98278	7.7146		3.30334	3.40154
269	CNO7/8-168			ARC		Africa mid-elevation/Subtropical		2.7104	7.71132	8.50857	2.87628	2.68688
270	CNO7/8-169		White	ARC		Africa mid-elevation/Subtropical	3	3.17261	8.25293	7.77603	2.99791	3.80228
271	CNO7/8-181		White	ARC		Africa mid-elevation/Subtropical	2	3.29968	8.28852	8.54803
272	CNO7/8-189		White	ARC		Africa mid-elevation/Subtropical	2	2.93369	6.57213	8.72517	3.29169	4.03516
273	CNO7/8-191		White	ARC		Africa mid-elevation/Subtropical	2	3.07401	7.8892	7.462	3.35662	3.56928
274	CNO7/8-193		White	ARC		Africa mid-elevation/Subtropical	2	2.84394	6.87702
275	CNO7/8-207		White	ARC		Africa mid-elevation/Subtropical	3	2.93637	8.00515	7.28173	2.92585	3.49697
276	CNO7/8-209		White	ARC		Africa mid-elevation/Subtropical	4	2.98202	8.1024		3.66253	3.86449
277	CNO7/8-173		White	ARC		Africa mid-elevation/Subtropical	2	3.17115	8.30502	7.72658	3.19514	3.8454
278	CNO7/8-174		Lemon	ARC		Africa mid-elevation/Subtropical	3	2.7936	6.97315	8.60345	3.27698	4.08503
279	CNO7/8-175		White	ARC		Africa mid-elevation/Subtropical	2	3.2715	8.05828	8.79918	2.8273	3.29867
280	CNO7/8-178		White	ARC		Africa mid-elevation/Subtropical	2	2.98832	7.63481	7.68719	3.38448	3.53694
281	CNO7/8-219		White	ARC		Africa mid-elevation/Subtropical	2	2.99181	7.76861
282	CNO7/8-222		White	ARC		Africa mid-elevation/Subtropical	3	3.02559	8.45733	7.53874	2.60534	3.22554
283	CNO7/8-224		White	ARC		Africa mid-elevation/Subtropical	3	2.83456	7.42595		3.30761	3.69909
284	CNO7/8-242		White	ARC		Africa mid-elevation/Subtropical	2	2.90152	8.46328	7.93229
285	CNO7/8-244		White	ARC		Africa mid-elevation/Subtropical	3	3.02055	7.84407	7.19528	2.93533	4.00495
286	CNO7/8-246		Lemon	ARC		Africa mid-elevation/Subtropical	2	2.81092	7.11042	7.09606	3.44542	4.16585
287	CNO7/8-248		White	ARC		Africa mid-elevation/Subtropical	2	2.98198	7.49402		3.49116	3.98084
288	CNO7/8-258		White	ARC		Africa mid-elevation/Subtropical	3	3.11759	7.72366		3.22657	4.09585
289	CNO7/8-261		White	ARC		Africa mid-elevation/Subtropical	3	2.94847	8.09398	8.13421	3.45703	3.642
290	CNO7/8-268		White	ARC		Africa mid-elevation/Subtropical	2	2.83361	7.69754	7.34594	3.47107	4.152
291	CNO7/8-275		White	ARC		Africa mid-elevation/Subtropical	3	3.32488	7.61831	8.42154	3.38371	3.99086
292	CNO7/8-288		Lemon	ARC		Africa mid-elevation/Subtropical	2	3.13667	6.98966	7.7571	3.21756	3.53419
293	CNO7/8-290		White	ARC		Africa mid-elevation/Subtropical	3	3.13643	8.17134	7.48565	3.21533	3.84713
294	CNO7/8-292			ARC		Africa mid-elevation/Subtropical		3.16407	6.52118	8.14084	2.74539	3.55153
295	CNO7/8-294			ARC		Africa mid-elevation/Subtropical		3.10333	6.99569	7.86173	2.64211	3.27041
296	CNO7/8-295		White	ARC		Africa mid-elevation/Subtropical	3	3.17871	7.50668	7.72809	3.10186	3.48943
297	CNO7/8-298			ARC		Africa mid-elevation/Subtropical	2	3.18847	7.67814	8.61906	2.98178	3.80457
298	CNO8Y/365		Yellow	ARC		Africa mid-elevation/Subtropical	2	2.96277	6.94623	7.92329	3.02983	3.76149
299	CNO8Y/375		Yellow	ARC		Africa mid-elevation/Subtropical	3	2.91789	6.44718	7.43159	4.14429	4.25289
300	CNO8Y/396		Yellow	ARC		Africa mid-elevation/Subtropical	2	3.23068	7.06672	8.36328	3.25091	3.9711
301	CNO8Y/408		Yellow	ARC		Africa mid-elevation/Subtropical	3	3.14137	7.5487	8.27591	3.21602	3.55014
302	CNO8Y/417		Yellow	ARC		Africa mid-elevation/Subtropical	2	3.10502	7.83096	8.64541	3.63066	4.22793
303	CNO8Y/435		Yellow	ARC		Africa mid-elevation/Subtropical	2	3.05018	7.7129	7.61804	2.97063	3.65195
304	CNO8Y/442		Yellow	ARC		Africa mid-elevation/Subtropical	3	3.15418	7.24239		3.03332	3.39264
305	CNO8Y/457		Yellow	ARC		Africa mid-elevation/Subtropical	3	3.28856	7.92176	8.17687	3.09558	3.97508
306	CNO8Y/460		Yellow	ARC		Africa mid-elevation/Subtropical	3	2.99046	7.57976
307	CNO8Y/476		Yellow	ARC		Africa mid-elevation/Subtropical	2	3.11114	7.39817	8.65633	3.37641	3.71598
308	CNO8Y/480		Orange	ARC		Africa mid-elevation/Subtropical	3	3.26218	7.03406	8.31691	3.86567	3.92112
309	CNO8Y/500		Yellow	ARC		Africa mid-elevation/Subtropical	3	2.9737	7.44673	7.6733	3.62755	4.2064
310	CNO8Y/516		Yellow	ARC		Africa mid-elevation/Subtropical	2	2.89756	7.74611	8.01966	3.42574	3.86317
311	CNO8Y/518		Yellow	ARC		Africa mid-elevation/Subtropical	2	3.10095	7.46454	6.94741	3.35085	3.74254
312	CNO8Y/523		Yellow	ARC		Africa mid-elevation/Subtropical	2	3.18127	7.55787	8.4445	3.11841	3.50058
313	CNO8Y/533		Yellow	ARC		Africa mid-elevation/Subtropical	2	3.05841	6.85026
314	CNO8Y/543		Yellow	ARC		Africa mid-elevation/Subtropical	2	3.03075	8.24538		3.0316	3.75564
315	CNO8Y/554		Yellow	ARC		Africa mid-elevation/Subtropical	3	3.05211	7.81946	7.42492	3.15875	3.7922
316	CNO8Y/561		Orange	ARC		Africa mid-elevation/Subtropical	2	3.12638	7.15884		3.44268	3.81298
317	CNO8Y/560			ARC		Africa mid-elevation/Subtropical	3	2.8639	7.2498	7.54347	3.69293	3.59508
318	CNO8Y/581		Yellow	ARC		Africa mid-elevation/Subtropical	3	2.6916	8.37182	7.28183	3.59603	4.11177
319	CNO8Y/601			ARC		Africa mid-elevation/Subtropical		3.05632	7.6385
320	R2565Y		Yellow	ARC		Africa mid-elevation/Subtropical	3	3.15005	6.67913		3.35517	3.7062
321	K64r-22		White	ARC		Africa mid-elevation/Subtropical	2	2.60732	6.78731	6.08076	3.32945	4.06401
322	L116W		White	ARC		Africa mid-elevation/Subtropical	2	3.15462	8.05758	8.34832	3.02751	3.63483
323	J80W		White	ARC		Africa mid-elevation/Subtropical	2	3.25259	7.25839	7.17731	2.93363	3.29347
324	T1162W		White	ARC		Africa mid-elevation/Subtropical	2	3.11299	7.06122		3.71259	4.02972
325	CW95W		White	ARC		Africa mid-elevation/Subtropical	2	2.91212	7.48467	8.15351	2.34131	2.50748
326	U2550W		White	ARC		Africa mid-elevation/Subtropical	3	3.0747	7.72644		3.37801	3.96749
327	RO424W		White	ARC		Africa mid-elevation/Subtropical	3	3.03596	7.46756	7.81539	2.89047	3.08117
328	RO450W		White	ARC		Africa mid-elevation/Subtropical	3	2.94972	7.51277	8.63676	3.21697	3.93672
329	RO549W		White	ARC		Africa mid-elevation/Subtropical	3	3.23805	8.1963	7.73895	3.2241	3.7459
330	FO215W			ARC		Africa mid-elevation/Subtropical		3.08194	7.41382
331	SO713W		White	ARC		Africa mid-elevation/Subtropical	2	3.11351	7.28171	7.30167	3.19407	3.28552
332	SO607W		White	ARC		Africa mid-elevation/Subtropical	3	3.11885	7.17509	8.61045	3.21647	3.92191
333	SO181W			ARC		Africa mid-elevation/Subtropical
334	RO550W		White	ARC		Africa mid-elevation/Subtropical	2	2.96568	7.79489		3.72926	4.14104
335	RO552W		White	ARC		Africa mid-elevation/Subtropical	3	2.88114	7.14647	7.68055	3.14924	3.72071
336	BO163W		White	ARC		Africa mid-elevation/Subtropical	2	3.01399	6.23998	7.32124
337	SO503W		White	ARC		Africa mid-elevation/Subtropical	2	3.09921	7.23362	7.58195	3.39492	4.06965
338	RO452W		White	ARC		Africa mid-elevation/Subtropical	3	3.10498	7.60469	8.42944	3.7551	4.14941
339	RO421W		White	ARC		Africa mid-elevation/Subtropical	3	3.13896	8.14326		2.92441	2.9109
340	VO430Y		Orange	ARC		Africa mid-elevation/Subtropical	1	2.83674	6.60811		3.41245	3.7909
341	DO620Y		Yellow	ARC		Africa mid-elevation/Subtropical	3	2.94462	8.9151	7.05972	2.6903	2.93789
342	UO718Y-1		Yellow	ARC		Africa mid-elevation/Subtropical	2	3.17472	7.53345	7.17681	2.89407	3.93616
343	VO617Y-1			ARC		Africa mid-elevation/Subtropical		2.99305	7.83815
344	SM-189-1		White	KARI		Highland		2.94674	7.46982
345	SM-189-2		White	KARI		Highland	2	2.89691		7.487	3.35635	3.97336
346	SM-189-3		White	KARI		Highland	2	3.16892	7.56868	6.99946	2.95726	3.71386
347	SM-189-4		White	KARI		Highland	2	2.67308	7.49726	7.49304	2.56435	3.26733
348	SM-189-5		White	KARI		Highland	2	3.15511	6.94647	7.43404	2.80235	3.5952
349	SM-189-6		White	KARI		Highland		2.98882	7.79043
350	SM-189-7		White	KARI		Highland	2	2.56372	7.13113	8.00782
351	SM-189-8		White	KARI		Highland	2	2.79473	8.13233	7.89757	3.47995	3.76042
352	SM-189-9		White	KARI		Highland
353	SM-189-10		White	KARI		Highland
354	SM-189-11		White	KARI		Highland	2	3.05317	7.43688	8.03973	3.40807	4.11306
355	SM-189-12		White	KARI		Highland		2.74605	8.58151
356	SM-189-13		White	KARI		Highland
357	SM-189-14		White	KARI		Highland
358	SM-189-15		White	KARI		Highland
359	SM-189-16		White	KARI		Highland		2.8994	8.45083
360	SM-189-17		White	KARI		Mid- elevation
361	SM-189-18		White	KARI		Mid- elevation	1	2.90269	8.31199	7.42736	2.6375	2.93746
362	SM-189-19		Lemon	KARI		Mid- elevation	2	3.02216	7.69934	8.14499	2.7427	3.18468
363	SM-189-20		White	KARI		Mid- elevation	2	3.33674	7.90192	8.40095	2.55186	3.40251
364	SM-189-21		White	KARI		Mid- elevation	3	3.01117	9.53635		2.99136	3.71179
365	SM-189-22		White	KARI		Mid- elevation	2	3.02786	8.33891	8.22727	2.39665	3.45469
366	SM-189-23		White	KARI		Mid- elevation	2	3.04411		7.72796	2.81261	3.27448
367	SM-189-24		White	KARI		Mid- elevation	2	2.66449		7.49912	2.33847	3.54768
368	SM-189-25		Yellow	KARI		Mid- elevation	2	3.11958	8.02096	8.20017	2.99435	4.05388
369	SM-189-26		Yellow	KARI		Mid- elevation	2	2.93834	7.54987	7.63544	2.60869	3.81181
370	SM-189-27		White	KARI		Mid- elevation	2	2.92895	8.07406	7.39557	3.00407	3.6279
371	SM-189-28		White	KARI		Mid- elevation	2	3.17526	7.85625	8.05386	3.06423	3.72552
372	SM-189-29		White	KARI		Mid- elevation		2.97924	7.53816
373	SM-189-30		White	KARI		Mid- elevation	2	3.00715	7.27485		2.81005	3.1454
374	SM-189-31		Yellow	KARI		Mid- elevation	2	3.07401	7.76624		2.5269	3.38172
375	SM-189-32		White	KARI		Mid- elevation		2.99388	8.09543	7.5788
376	SM-189-33		White	KARI		Mid- elevation	2	2.87616	7.58977	7.66804	3.35047	3.45182
377	SM-189-34		White	KARI		Mid- elevation		3.11303	8.05287
378	SM-189-35		White	KARI		Mid- elevation	2	2.90053	7.11504	7.46917	3.29876	3.91559
379	SM-189-36		White	KARI		Highland	2	2.82751	6.94647	6.80662	2.8858	3.62839
380	SM-189-37		White	KARI		Highland	2	3.11849	7.39136	7.98294	2.43103	2.85955
381	SM-189-38		White	KARI		Highland	2	2.93646	7.76814	7.33011	2.22184	3.17629
382	SM-189-39		White	KARI		Highland	2	2.2336	7.32736	5.54139	2.91292	3.56037
383	SM-189-40		White	KARI		Highland	2	2.97278	7.84364	6.93893	3.49836	4.17654
384	SM-189-41		White	KARI		Highland	2	3.0666	8.25478		2.19253	2.83366
385	SM-189-42		White	KARI		Highland
386	SM-189-43		White	KARI		Highland
387	SM-189-44		White	KARI		Mid- elevation	2	2.64133	7.74207	7.62157	3.11445	3.62922
388	SM-189-45		White	KARI		Mid- elevation	2	2.95289	7.34058	7.9179	3.46346	4.01061
389	SM-189-46		White	KARI		Mid- elevation		2.82085	7.03238
390	SM-189-47		White	KARI		Mid- elevation	2	2.95652	7.95874	7.58036	2.74909	3.64559
391	SM-189-48		White	KARI		Mid- elevation	2	2.82829	6.96226	7.80518	3.0005	4.03362
392	SM-189-49		White	KARI		Mid- elevation	2	3.11497	8.41933	7.71539	2.70907	3.03486
393	SM-189-50		White	KARI		Mid- elevation	2	3.10366	7.93877	7.77147	2.80881	3.27658
394	SM-189-51		White	KARI		Mid- elevation	2	3.02836	7.61172		2.99535	3.64854
395	SM-189-52		White	KARI		Mid- elevation	2	3.04366	7.2558	7.90849	2.58666	3.21858
396	SM-189-53		White	KARI		Mid- elevation	2	3.29839	8.44074	8.46664	2.32665	2.84644
397	SM-189-54		White	KARI		Mid- elevation	2	3.00227	7.36339	7.64425	3.00748	3.65045
398	SM-189-55		White	KARI		Mid- elevation	2	2.99989	7.287	7.62663	2.65633	3.25443
399	SM-189-56		White	KARI		Mid- elevation	2	2.87483	7.49532	7.74037	3.60264	4.10473
400	SM-189-57		White	KARI		Mid- elevation		2.83025	7.69191
401	SM-189-58		White	KARI		Mid- elevation	2	3.11341	7.57258	7.72799	3.43778	4.09573
402	SM-189-59		White	KARI		Mid- elevation		2.60532	6.77387
403	SM-189-60		White	KARI		Mid- elevation	2	2.98765	7.37666	7.57836	3.20198	3.45891
404	SM-189-61		White	KARI		Mid- elevation	2	3.05549	7.1423	7.99618	2.80507	3.27821
405	SM-189-62		White	KARI		Mid- elevation	2	3.03427	7.95196	7.9776	2.32887	2.39265
406	SM-189-63		White	KARI		Mid- elevation		2.60555	7.38353	7.86333
407	SM-189-64		White	KARI		Mid- elevation
408	SM-189-65		White	KARI		Mid- elevation	2	3.29029	7.92422		2.78903	3.20945
409	SM-189-66		White	KARI		Mid- elevation	2	2.80408	7.79306	8.29979	2.47672	3.05532
410	SM-189-67		Orange	KARI		Mid- elevation	1	2.84405	7.39765	7.60043	2.92036	3.29257
411	SM-189-68		Orange	KARI		Mid- elevation	2	2.97842	7.86625	6.82545	2.41635	2.96872
412	SM-189-69		Yellow	KARI		Mid- elevation	3	3.17244	7.25375	8.71589	2.35322	2.65088
413	SM-189-70		Yellow	KARI		Mid- elevation	2	2.81747	7.16537	7.54297	3.16199	3.53434
414	SM-189-71		White	KARI		Mid- elevation		2.90954	7.67454	8.5872
415	SM-189-72		White	KARI		Mid- elevation	2	2.94303	7.60483	7.55878	2.75976	3.49102
416	SM-189-73		Orange	KARI		Mid- elevation	2	3.25522	7.70242	8.03336	2.58517	3.54593
417	SM-189-74		White	KARI		Mid- elevation		3.02148	7.22896	8.29004
418	SM-189-75		Orange	KARI		Mid- elevation	2	3.18257	7.97865	8.35818	2.12016	2.62239
419	SM-189-76		White	KARI		Mid- elevation	2	2.9881	7.45414	7.31452	3.19532	3.73079
420	SM-189-77		Orange	KARI		Mid- elevation	2	2.79384	7.55416	7.60706	2.50855	3.42411
421	SM-189-78		Orange	KARI		Mid- elevation	2	3.30846	8.48496	7.7384	2.23101	3.45904
422	SM-189-79		Yellow	KARI		Mid- elevation	3	3.34036	7.81957	8.03151	2.37368	3.05634
423	SM-189-80		White	KARI		Mid- elevation	2	3.14351	7.16922	7.95596	3.22856	3.88469
424	SM-189-81		White	KARI		Mid- elevation	2	2.65971	6.83767	6.07232	2.77701	3.75586
425	P1		White	CIMMYT Physiology			2	2.81067	7.7051	8.25033	2.82947	3.6916
426	P2		White	CIMMYT Physiology			2	2.81284		7.90446	3.3988	3.61805
427	MALAWI		White	CIMMYT Physiology			3	3.16424	7.76892	8.31416	3.07271	3.83445
428	NAW 5867		White	CIMMYT Physiology			2	3.5198	7.03409	9.5307	2.72038	3.45985
429	CML441	B	White	CIMMYT Physiology		Africa Mid Elevation/Subtropical	2	2.925	6.77697	8.01077
430	H16		Lemon	CIMMYT Physiology			2	2.88297	7.5964	8.87381	2.4889	3.13429
431	INTA/INTB-B-9-B-1-1-B	A		CIMMYT				3.08216	7.03879
432	WH513			COMMERCIAL CHECK				3.02342
433	PHB3253			COMMERCIAL CHECK				3.02994
434	DK8031			COMMERCIAL CHECK				3.02259
435	WH403			COMMERCIAL CHECK				3.11468
